# Supplementary material for: Genetic profiling of Mycobacterium bovis strains from slaughtered cattle in Eritrea
Source: PLoS Negl Trop Dis. 2018 Apr 17;12(4):e0006406. doi: 10.1371/journal.pntd.0006406 (PMC5922621; doi:10.1371/journal.pntd.0006406)
Supplement: S1 Table — The Eritrean M. bovis isolates are compared with the widely available M. bovis reference strains, the field strains from the collections of United States Department of Agriculture, Centre de Recercaen Sanitat Animal (CReSA)—Institute de Recerca i Technologia Agroalimentáries (IRTA), Spain, and University of Ibadan, Nigeria, that shared the same common ancestor. (XLSX) [file pntd.0006406.s001.xlsx]

## Sheet: Sheet1
Sample	Bioproject	SRA sample	R1 zipped file	R2 zipped file	average depth of coverage	reference genome % coverage	mean read length	SNPs of AC2 and QUAL > 300
01-1951	PRJNA251692	SRS839036	212M	177M	108.179X	99.2026%	237.116683	782
01-1954	PRJNA251692	SRS839042	129M	119M	63.0657X	98.979%	233.920889	755
15-C008-11	PRJNA384785	SRS2152635	276M	250M	126.754X	99.590229%	234.080283	768
15-C009-1	PRJNA384785	SRS2152633	207M	199M	94.6658X	99.548029%	238.32141	769
15-C009-2	PRJNA384785	SRS2152634	237M	212M	107.214X	99.563957%	236.233397	762
15-C009-4	PRJNA384785	SRS2152632	255M	230M	116.992X	99.609061%	236.012566	766
15-C011-4	PRJNA384785	SRS2152631	272M	243M	119.888X	99.589662%	234.430642	764
16-033814-178	PRJNA384781	SRS2152614	130M	116M	70.3084X	99.609333%	228.371113	755
16-033814-4-307	PRJNA384781	SRS2152613	181M	166M	98.5353X	99.717011%	229.224792	774
17-010561-7	PRJNA384785	SRS2152630	127M	127M	60.5433X	99.489721%	229.641723	751
17-010561-8	PRJNA384785	SRS2152629	176M	165M	81.769X	99.556424%	225.667108	785
94-1195	PRJNA251692	SRS838255	376M	356M	174.389X	99.7723%	228.688536	855
94-1197	PRJNA251692	SRS2152563	141M	120M	69.7888X	99.69557%	243.855258	803
BCG	PRJNA251692	SRS2152562	177M	194M	96.8368X	98.9143%	238.357181	826
NVSL-AN5	PRJNA251692	SRS1269843	88M	77M	39.0394X	99.287796%	240.966499	479
Ravenel	PRJNA251692	SRS1269842	151M	153M	77.0847X	99.58%	233.851331	499
TB8599	PRJNA384782	SRS2152628	62M	57M	34.7964X	99.695616%	221.154032	750
TB8600	PRJNA384782	SRS2152627	77M	67M	37.7337X	99.233731%	236.580416	736
TB8602	PRJNA384782	SRS2152626	90M	82M	46.3642X	99.448769%	237.119388	735
TB8603	PRJNA384782	SRS2152625	60M	58M	30.3442X	99.472092%	238.958027	730
TB8604	PRJNA384782	SRS2152624	120M	106M	61.7796X	99.545761%	236.255953	743
TB8605	PRJNA384782	SRS2152623	60M	56M	30.2372X	99.341454%	239.832631	721
TB8606	PRJNA384782	SRS2152622	75M	66M	37.3608X	99.475314%	238.433576	729
TB8607	PRJNA384782	SRS2152621	117M	107M	59.4466X	99.582856%	237.669728	754
TB8608	PRJNA384782	SRS2152620	88M	79M	44.7532X	99.542425%	238.386279	755
TB8609	PRJNA384782	SRS2152619	100M	84M	47.1627X	99.540474%	239.356575	762
TB8610	PRJNA384782	SRS2152618	73M	66M	32.4282X	99.293173%	240.060392	712
TB8611	PRJNA384782	SRS2152617	128M	116M	66.8555X	99.643887%	239.176674	794
TB8612	PRJNA384782	SRS2152616	82M	74M	41.6944X	99.490719%	238.875047	741
TB8613	PRJNA384782	SRS2152615	142M	126M	72.4275X	99.671816%	238.614882	799
