# Supplementary material for: Genetic profiling of Mycobacterium bovis strains from slaughtered cattle in Eritrea
Source: PLoS Negl Trop Dis. 2018 Apr 17;12(4):e0006406. doi: 10.1371/journal.pntd.0006406 (PMC5922621; doi:10.1371/journal.pntd.0006406)
Supplement: S2 Table — (XLSX) [file pntd.0006406.s002.xlsx]

## Sheet: Sheet1
reference_positions	AF2122_NC002945-1004702	AF2122_NC002945-1009986	AF2122_NC002945-1018195	AF2122_NC002945-1039882	AF2122_NC002945-1124178	AF2122_NC002945-1138914	AF2122_NC002945-1188554	AF2122_NC002945-1251775	AF2122_NC002945-134194	AF2122_NC002945-1342367	AF2122_NC002945-1428568	AF2122_NC002945-1436052	AF2122_NC002945-1474764	AF2122_NC002945-1519098	AF2122_NC002945-1547932	AF2122_NC002945-1617383	AF2122_NC002945-1696827	AF2122_NC002945-1703200	AF2122_NC002945-1716443	AF2122_NC002945-1738221	AF2122_NC002945-1752941	AF2122_NC002945-1758496	AF2122_NC002945-1813287	AF2122_NC002945-183856	AF2122_NC002945-1866221	AF2122_NC002945-1874732	AF2122_NC002945-1933320	AF2122_NC002945-1940259	AF2122_NC002945-1973875	AF2122_NC002945-2024507	AF2122_NC002945-2039270	AF2122_NC002945-2075492	AF2122_NC002945-2078233	AF2122_NC002945-2126170	AF2122_NC002945-2139683	AF2122_NC002945-2211145	AF2122_NC002945-2265658	AF2122_NC002945-2288341	AF2122_NC002945-23296	AF2122_NC002945-23544	AF2122_NC002945-2405381	AF2122_NC002945-2410558	AF2122_NC002945-2441102	AF2122_NC002945-2451374	AF2122_NC002945-2459036	AF2122_NC002945-2523733	AF2122_NC002945-2569294	AF2122_NC002945-26574	AF2122_NC002945-2672648
reference_call	C	T	A	C	G	C	C	C	C	A	G	T	T	G	G	G	C	C	G	A	A	C	G	C	G	A	G	A	G	C	T	A	G	G	G	C	G	G	G	C	T	G	A	C	G	G	T	C	G
Bz-31150_Ref_Strain AF2_SB0133	T	C	G	T	T	T	T	T	T	G	A	C	C	A	C	A	T	T	A	G	C	T	T	T	C	C	A	G	A	T	G	G	C	A	C	T	A	A	T	T	A	T	G	T	C	A	C	T	A
BCG_Ref_Strain_SB0120	C	T	A	C	G	C	C	C	C	A	G	T	T	G	G	G	C	C	G	A	A	C	G	C	G	A	G	A	G	C	T	A	G	G	G	C	G	G	G	C	T	G	A	C	G	G	T	C	G
94-1197_Cattle_USA_SB0120	C	T	A	C	G	C	C	C	C	A	G	T	T	G	G	G	C	C	G	A	A	C	G	C	G	A	G	A	G	C	T	A	G	G	G	C	G	G	G	C	T	G	A	C	G	G	T	C	G
94-1195_Cattle_USA_SB0120	C	T	A	C	G	C	C	C	C	A	G	T	T	G	G	G	C	C	G	A	A	C	G	C	G	A	G	A	G	C	T	A	G	G	G	C	G	G	G	C	T	G	A	C	G	G	T	C	G
TB8603_Cattle_ER_SB0120	C	T	A	C	G	C	C	C	C	A	G	T	T	G	G	G	C	C	G	A	A	C	G	C	G	A	G	A	G	C	T	A	G	G	G	C	G	G	G	C	T	G	A	C	G	G	T	C	G
TB8602_Cattle_ER_SB0120	C	T	A	C	G	C	C	C	C	A	G	T	T	G	G	G	C	C	G	A	A	C	G	C	G	A	G	A	G	C	T	A	G	G	G	C	G	G	G	C	T	G	A	C	G	G	T	C	G
TB8599_Cattle_ER_SB0120	C	T	A	C	G	C	C	C	C	A	G	T	T	G	G	G	C	C	G	A	A	C	G	C	G	A	G	A	G	C	T	A	G	G	G	C	G	G	G	C	T	G	A	C	G	G	T	C	G
TB8600_Cattle_ER_SB0120	C	T	A	C	G	C	C	C	C	A	G	T	T	G	G	G	C	C	G	A	A	C	G	C	G	A	G	A	G	C	T	A	G	G	G	C	G	G	G	C	T	G	A	C	G	G	T	C	G
TB8612_Cattle_ER_SB0120	C	T	A	C	G	C	C	C	C	A	G	T	T	G	G	G	C	C	G	A	A	C	G	C	G	A	G	A	G	C	T	A	G	G	G	C	G	G	G	C	T	G	A	C	G	G	T	C	G
TB8606_Cattle_ER_SB0948	C	T	A	C	G	C	C	C	C	A	G	T	T	G	G	G	C	C	G	A	A	C	G	C	G	A	G	A	G	C	T	A	G	G	G	C	G	G	G	C	T	G	A	C	G	G	T	C	G
TB8604_Cattle_ER_SB0120	C	T	A	C	G	C	C	C	C	A	G	T	T	G	G	G	C	C	G	A	A	C	G	C	G	A	G	A	G	C	T	A	G	G	G	C	G	G	G	C	T	G	A	C	G	G	T	C	G
TB8607_Cattle_ER_SB0120	C	T	A	C	G	C	C	C	C	A	G	T	T	G	G	G	C	C	G	A	A	C	G	C	G	A	G	A	G	C	T	A	G	G	G	C	G	G	G	C	T	G	A	C	G	G	T	C	G
TB8609_Cattle_ER_SB0120	C	T	A	C	G	C	C	C	C	A	G	T	T	G	G	G	C	C	G	A	A	C	G	C	G	A	G	A	G	C	T	A	G	G	G	C	G	G	G	C	T	G	A	C	G	G	T	C	G
TB8608_Cattle_ER_SB0120	C	T	A	C	G	C	C	C	C	A	G	T	T	G	G	G	C	C	G	A	A	C	G	C	G	A	G	A	G	C	T	A	G	G	G	C	G	G	G	C	T	G	A	C	G	G	T	C	G
15-C009-2_Cattle_ES_SB0828	C	T	A	C	G	C	C	C	C	A	G	T	T	G	G	G	C	C	G	A	A	C	G	C	G	A	G	A	G	C	T	A	G	G	G	C	G	G	G	C	T	G	A	C	G	G	T	C	G
15-C011-4_Cattle_ES_SB0828	C	T	A	C	G	C	C	C	C	A	G	T	T	G	G	G	C	C	G	A	A	C	G	C	G	A	G	A	G	C	T	A	G	G	G	C	G	G	G	C	T	G	A	C	G	G	T	C	G
15-C009-1_Cattle_ES_SB0828	C	T	A	C	G	C	C	C	C	A	G	T	T	G	G	G	C	C	G	A	A	C	G	C	G	A	G	A	G	C	T	A	G	G	G	C	G	G	G	C	T	G	A	C	G	G	T	C	G
15-C009-4_Cattle_ES_SB0828	C	T	A	C	G	C	C	C	C	A	G	T	T	G	G	G	C	C	G	A	A	C	G	C	G	A	G	A	G	C	T	A	G	G	G	C	G	G	G	C	T	G	A	C	G	G	T	C	G
15-C008-11_Cattle_ES_SB0828	C	T	A	C	G	C	C	C	C	A	G	T	T	G	G	G	C	C	G	A	A	C	G	C	G	A	G	A	G	C	T	A	G	G	G	C	G	G	G	C	T	G	A	C	G	G	T	C	G
4-307_Cattle_ET_SB1517	C	T	A	C	G	C	C	C	C	A	G	T	T	G	G	G	C	C	G	A	A	C	G	C	G	A	G	A	G	C	T	A	G	G	G	C	G	G	G	C	T	G	A	C	G	G	T	C	G
178_Cattle_ET_SB1517	C	T	A	C	G	C	C	C	C	A	G	T	T	G	G	G	C	C	G	A	A	C	G	C	G	A	G	A	G	C	T	A	G	G	G	C	G	G	G	C	T	G	A	C	G	G	T	C	G
TB8610_Cattle_ER_SB0134	C	T	A	C	G	C	C	C	C	A	G	T	T	G	G	G	C	C	G	A	A	C	G	C	G	A	G	A	G	C	T	A	G	G	G	C	G	G	G	C	T	G	A	C	G	G	T	C	G
TB8613_Cattle_ER_SB0134	C	T	A	C	G	C	C	C	C	A	G	T	T	G	G	G	C	C	G	A	A	C	G	C	G	A	G	A	G	C	T	A	G	G	G	C	G	G	G	C	T	G	A	C	G	G	T	C	G
TB8605_Cattle_ER_SB0134	C	T	A	C	G	C	C	C	C	A	G	T	T	G	G	G	C	C	G	A	A	C	G	C	G	A	G	A	G	C	T	A	G	G	G	C	G	G	G	C	T	G	A	C	G	G	T	C	G
TB8611_Cattle_ER_SB0134	C	T	A	C	G	C	C	C	C	A	G	T	T	G	G	G	C	C	G	A	A	C	G	C	G	A	G	A	G	C	T	A	G	G	G	C	G	G	G	C	T	G	A	C	G	G	T	C	G
17-010561-7_Cattle_ES_SB0120	C	T	A	C	G	C	C	C	C	A	G	T	T	G	G	G	C	C	G	A	A	C	G	C	G	A	G	A	G	C	T	A	G	G	G	C	G	G	G	C	T	G	A	C	G	G	T	C	G
17-010561-8_Cattle_ES_SB0120	C	T	A	C	G	C	C	C	C	A	G	T	T	G	G	G	C	C	G	A	A	C	G	C	G	A	G	A	G	C	T	A	G	G	G	C	G	G	G	C	T	G	A	C	G	G	T	C	G
map-quality	60	60	60	60	60	60	60	60	60	58	60	60	60	60	60	60	60	60	60	60	60	60	60	60	60	60	60	60	60	60	60	60	59	60	60	60	59	59	60	60	60	60	60	60	60	60	60	60	60
annotations	product: hypothetical protein, gene: none list, locus_tag: Mb0925	product: hypothetical protein, gene: none list, locus_tag: Mb0930	product: dioxygenase, gene: none list, locus_tag: Mb0937c	product: serine/threonine protein kinase D, gene: pknDa, locus_tag: Mb0955c	product: hypothetical protein, gene: none list, locus_tag: Mb1033	product: TetR family transcriptional regulator, gene: none list, locus_tag: Mb1047	product: hypothetical protein, gene: none list, locus_tag: Mb1095	product: pyruvate phosphate dikinase, gene: ppdK, locus_tag: Mb1158c	product: acyltransferase, gene: none list, locus_tag: Mb0115	product: ESAT-6 like protein 4, gene: esxL, locus_tag: Mb1230	product: dehydrogenase FAD flavoprotein GMC oxidoreductase, gene: none list, locus_tag: Mb1310	No annotated product	No annotated product	product: hypothetical protein, gene: none list, locus_tag: Mb1389c	product: hypothetical protein, gene: none list, locus_tag: Mb1413c	product: biotin sulfoxide reductase, gene: bisC, locus_tag: Mb1477	product: acyl-CoA synthetase, gene: fadD25, locus_tag: Mb1548	product: glycosyltransferase, gene: none list, locus_tag: Mb1551	product: alcohol dehydrogenase, gene: adh, locus_tag: Mb1557	product: fatty-acid--CoA ligase, gene: fadD11, locus_tag: Mb1576	product: malto-oligosyltrehalose trehalohydrolase, gene: treZ, locus_tag: Mb1588c	product: acyltransferase, gene: none list, locus_tag: Mb1592c	No annotated product	product: NAD(P) transhydrogenase subunit alpha, gene: pntAa, locus_tag: Mb0160	product: polyketide synthase, gene: pks7, locus_tag: Mb1689	product: polyketide synthase, gene: pks9, locus_tag: Mb1692	product: biotin carboxylase, gene: none list, locus_tag: Mb1751	product: hypothetical protein, gene: none list, locus_tag: Mb1758c	No annotated product	product: Pro-rich protease, gene: none list, locus_tag: Mb1824	product: PPE family protein, gene: PPE31, locus_tag: Mb1836	product: malate synthase G, gene: glcB, locus_tag: Mb1868c	product: hypothetical protein, gene: none list, locus_tag: Mb1870c	No annotated product	product: sialic acid-transport integral membrane protein NanT, gene: nanT, locus_tag: Mb1937c	No annotated product	product: hypothetical protein, gene: none list, locus_tag: Mb2061	product: polyketide synthase, gene: pks12, locus_tag: Mb2074c	product: hypothetical protein, gene: none list, locus_tag: Mb0019c	product: hypothetical protein, gene: none list, locus_tag: Mb0019c	No annotated product	No annotated product	product: transmembrane protein, gene: none list, locus_tag: Mb2220c	product: nicotinate-nucleotide--dimethylbenzimidazole phosphoribosyltransferase, gene: cobT, locus_tag: Mb2230	No annotated product	product: lipoprotein LppN, gene: lppN, locus_tag: Mb2293	product: periplasmic sugar-binding lipoprotein UspC, gene: uspC, locus_tag: Mb2345	product: hypothetical protein, gene: none list, locus_tag: Mb0021c	No annotated product
[truncated: 1,402 more columns]
